# Supplementary material for: Traumatic Fracture Treatment: Calcium Phosphate Bone Substitute Case–Control Study in Humerus, Radius, Tibia Fractures—Assessing Efficacy and Recovery Outcomes
Source: Biomedicines. 2023 Oct 22;11(10):2862. doi: 10.3390/biomedicines11102862 (PMC10604612; doi:10.3390/biomedicines11102862)
Supplement: Supplementary file 1 [file biomedicines-11-02862-s001.zip]

Archive with 1 entries (1 files):
- biomedicines-2539492-supplementary.pdf
